# Supplementary material for: Enhanced Thermoelectric Properties of Phosphorene via Quantum Size Effects and Relaxation Time Tuning
Source: Materials (Basel). 2025 May 26;18(11):2506. doi: 10.3390/ma18112506 (PMC12156281; doi:10.3390/ma18112506)
Supplement: Supplementary file 1 [file materials-18-02506-s001.zip]

Archive with 1 entries (1 files):
- materials-3622919-supplementary.pdf
